# Supplementary material for: Morphological Characteristics of Maize Canopy Development as Affected by Increased Plant Density
Source: PLoS One. 2016 Apr 29;11(4):e0154084. doi: 10.1371/journal.pone.0154084 (PMC4851380; doi:10.1371/journal.pone.0154084)
Supplement: S1 Dataset — The effects of increased plant density on lamina final size and expansion are based on this dataset. (XLSX) [file pone.0154084.s001.xlsx]

## Sheet: L_Lamina
Date of sampling	LeafNum	23/07/2009	25/07/2009	28/07/2009	31/07/2009	03/08/2009	06/08/2009	08/08/2009	10/08/2009	12/08/2009	14/08/2009	16/08/2009	18/08/2009	20/08/2009	22/08/2010	24/08/2010	26/08/2010	28/08/2010	30/08/2010	01/09/2010	07/09/2010				previous	length
		249.4	283	336.1	389.4	446	497.5	533	570.3	612.5	655.9	695.9	729	763.9	797.9	831.7	865.8	897.8	923.2	952.6	1031.4			Length	Width	Length compared to previous		t-test
2Plants	1
	2	12.8	12.35	11.5667	12.9	10.6	13.7															12.3194	0.447139
	3	22.6333	20.8333	19.8	21.2667	20.3333	21.65															21.0861	0.409435
	4	29.7	28.8333	27.3333	28.3	28.3667	28.4															28.4889	0.315133
	5	33.4	37.1667	35.2333	37.1	36.5	37.4	39.8333	39.5667													37.5429	0.619554
0.23837	6	24.4667	36.8	45.1333	47	46.0333	47.9333	49.0667	48.1667	49.8												48	0.623385
0.0119185	7	13.7667	24.7667	44	56.55	55.2	56.2	57.6333	60.6667	58.8333	56.4	59.2333	54.5									57.6381	0.670209
	8	3.2	12.4333	32	53.9333	64.1667	67.4667	66.4667	69.8667	68.3667	69.8	71.3667	65.0333	68.1667	61.1	68.0333	68.2	71.8	66.15			67.2417	0.751208
0.302163	9	0.8	3.53333	18.8	43.9333	61.7	75.7667	74.2667	78.7667	74.9667	78.1	80.9333	73.3	77.7333	71.7667	80.0333	77.1333	77.9	75.0333	72.6		76.0286	0.745243
0.0151082	10		0.833333	7.6	30.5667	49.1333	72	83.6	84.9667	82.0667	85.1333	88.2333	80.4	85.7667	81.0667	86.8333	85.0667	87.8667	84.6	78.3667		84.2238	0.818993
	11		0.266667	2	16.5	36.9	59.7	72.8667	82.35	87.5333	89.0667	95.3	85.5	88.5	86.7	88.6667	89.3	88.8333	88.5	82.5667		87.581	0.928745
	12			0.733333	6.8	23.3	46.2667	61.4	68.2667	80.4667	86.5	91.8	88.8	88.6	86.8333	86.6667	90.2667	88.9333	87.2333	84.6667		87.6	0.654282
	13			0.333333	1.9	11.7333	31.2333	47.6333	54.2667	68.4333	73.7333	85.5667	85.0333	84.3333	86.5	82.9333	85.4333	83.7	83.8333	83.2		84.2762	0.400518
	14				0.766667	4	16.9333	35.4333	40.6667	54.8333	60.8667	72.8667	79.8333	79.6333	82.2667	81.1	80.1333	78.0333	77.7333	79.6333		79.7905	0.523285
	15				0.333333	1.76667	7.5	24.8667	28.0333	41.4333	48.7	60.1	72.2667	73.2333	78.8667	75.9333	73.2	74.1	73.4	77.0333		75.1095	0.839555
0.202567	16					0.966667	3.7	14.0667	17.6333	29.6333	37.6333	48.9	61.9	67.2333	72.25	68.0667	66.1333	66.4667	65.8333	70.6333		68.0881	0.926653
0.0101284	17					0.533333	1.93333	6.93333	9.73333	19.4	26.3333	39.1333	48.85	56.8	64.05	61.4333	60.25	60.0667	56.7	64.5		60.5429	1.17611
	18					0.4	1.06667	3.2	3.86667	10.3667	17.0333	27.3667	41.5667	47.1667	57.4667	53	45.7333	49.6333	43.2	55.8333		50.2905	2.30514
	19						0.6	1.66667	1.95	4.5	8.1	16.8	37.15	33.2333	47.8	30.5667	43.6	32.1667	19.55	28.5
	20
6Plants	1
	2	12.3333	12.5	12.15	11.9	11.6333	14.8															12.5528	0.466715	0.0189402	-0.0121739	0.0189402		#DIV/0!
	3	20.4667	21.3333	21.0667	21.3667	19.6	23.8															21.2722	0.574161	0.00882624	0.0508721	0.00882624
	4	28.5333	29.5333	28.9333	29.6	27.7333	29.0333															28.8944	0.283159	0.0142356	-0.024975	0.0142356
	5	34.1667	38.5333	37.9667	37	37.5333	37.3333	37.55	42.4													38.331	0.702776	0.0209919	-0.0529753	0.0209919
	6	24.8333	34.9	48.9667	46	47.9	46.6667	47.9	52.1	46.2												47.7944	0.798392	-0.00428241	-0.03125	-0.00428241
	7	13.5	23.4667	43.7333	56.0667	61.0667	57.3333	58.8667	63.8333	58.1667	60.3	57.9333	58.3667	60.9333								59.2571	0.771531	0.0280899	-0.0294971	0.0280899		0.0215416
	8	3.23333	10.1	28.3667	50.6667	71.8	68.0333	70.3333	75.5333	71.4667	71.7333	69.5333	73.7	73.9667	69.2	74.8333	66.3	64.4	68.6667	71.2667		69.8048	0.864707	0.0381177	-0.0375793	0.0381177		0.100719
	9	0.6	2.33333	16.0333	37.6667	62.5333	75.8333	77.9	84.4667	82.1667	81.5667	79.8667	81.7	85.5333	80	87.2333	80.7333	78.7	79.55	81.3667		81.8738	0.809604	0.0768821	-0.0288799	0.0768821		0.00053669
	10		0.633333	5	23.0333	48.7667	70.6	85.1	89.7	91.2	89.5667	90.6667	87.9	93	90	94.0333	91.6	87.6333	91.3667	90.2333		91.1238	0.648596	0.0819246	-0.0246615	0.0819246		0.000324144
	11		0.25	1.43333	10.7	32.8333	58.1	77.4333	82.9	95.2	91.5333	95.8667	90.4667	94.8	95.4	95.2667	98.3667	88.6	95.1333	91.9333		94.2143	0.859674	0.0757395	-0.0468198	0.0757395		0.000312641
	12			0.533333	2.76667	20.2333	46.8667	62.0667	68.2667	84.2333	86.7667	97.0333	89.3333	90.5667	92.1333	93.6333	97.8	92.6	94.7333	89.3333		92.9714	1.1136	0.0613177	-0.0571261	0.0613177		0.000633204
	13			0.2	1.13333	7.7	28.6333	47.2667	54.8	68.6667	74	90.8333	85.1333	83	90.7667	88.2667	92.3667	88.7667	88.6333	84.0667		87.981	1.08331	0.0439598	-0.0726491	0.0439598		0.00852271
	14				0.5	2.8	15.5	34.2333	39.8	53.5333	60.5333	75.6667	79.2667	75.4667	81.9333	81.7333	85.3	80.0333	80.8667	75.2333		80.081	1.19067	0.00364049	-0.0769724	0.00364049		0.440392
	15				0.3	1.4	7.06667	22.9	28.1333	39.6	46.3333	60.9	67.0667	69	77.4	74.2333	77.2333	73.0667	74.1	66.9		73.1333	1.48887	-0.0263108	-0.0895182	-0.0263108		0.220927
	16					0.733333	3.16667	12.4	17.0333	28.8333	35.4667	48.2667	56.3667	59.5	65.85	65.6667	67.1	64.7667	64	58.1333		63.5738	1.2891	-0.0663007	-0.1241	-0.0663007		0.0490724
	17					0.433333	1.56667	6.66667	10.1667	19.7	25.4667	35.4	43.9667	47.6	55.5667	57.3333	57.3	54.8667	53.4333	50.55		53.8071	1.05166	-0.111255	-0.173099	-0.111255		0.00732317
	18						0.8	2.9	4.43333	10.4333	15.6	25.9	33.8667	37.3	46.8333	42.6333	46.3667	43.8667	44.2	33.7		42.1286	1.95634	-0.162295	-0.235348	-0.162295		0.0378451
	19						0.55	1.46667	2.05	4.15	7.2	10.1667	19.2	21.05	29.4	20.2	31.2333	25.9	37.7	22.4
	20
12Plants	1
	2	12.3333	11.7667	11.6667	11.7667	13.55	12.5															12.2639	0.292449	-0.00450958	0.00704225	-0.0230139
	3	21.4333	21.4	20.6667	18.8667	21.3333	20.8															20.75	0.399421	-0.0159399	0.00691563	-0.0245495
	4	30.3667	29.7667	29.7333	21.3667	30.1667	29.5667															28.4944	1.43073	0.000195008	0.0122951	-0.0138435
	5	35.3667	39.5	38.2	37	40.1667	39.2667	39.6														38.9556	0.436557	0.037629	0.0151724	0.016295
	6	25.4	37.1333	47.1333	49.55	51	50.6	50.3333	50.6333													50.4233	0.539808	0.0504861	-0.0410866	0.0550041		0.058153
	7	12.6667	25.1667	44.2333	60.5667	66.9667	63	62.0333	62.9	59.1	64.4											62.2867	0.851789	0.080651	-0.0408781	0.051125		0.0555002
	8	3.16667	11.9	29.9333	56.1	75.7667	74.9333	75.0667	75.7	73.9667	77.8333	74.2667	75.6333	75.2	82.7	68.5						75.4667	0.937192	0.12232	-0.0762053	0.0811106		0.000678504
	9	0.7	2.76667	17.1667	41.4	67.0333	84.3333	84.3333	87.2	85.2	88.2667	86.0667	80.9667	87.7333	87.9667	80.5	86.7333	86.3333	84.6667			85.6556	0.659637	0.126623	-0.0733741	0.0461899		0.0145922
	10		0.7	6.03333	26.1	49.9333	73.4333	91.7	93.3667	97.1	95.1667	93.5333	96.2333	96.6	92	88.2	95.1	94.2	94.6333	90.9667		93.1	0.699507	0.105388	-0.0969261	0.0216869		0.0163223
	11		0.35	1.73333	12.7333	34.8	57.4	80.8333	87.2333	101.133	96.6	93.1	97.9667	96.0333	95.2667	92.4	95.9	93.0333	97.6333	97.4333		95.3857	0.774587	0.0891148	-0.10797	0.0124337		0.0836095
	12			0.533333	3.76667	18.3	41.7333	63.9333	69.9667	93.0333	92.2	87.1333	92.3	93	89.7667	89.5667	93.9	87.7	92	98.2333		92.0238	1.02694	0.0505001	-0.125521	-0.0101926		0.487104
	13			0.266667	1.26667	7.03333	26.3667	47.6667	52.9	73.9	77	79.4667	84.9667	83.5667	83.5667	83.1667	87.9333	80.7	87.3333	90.7		85.281	1.18836	0.0119223	-0.133741	-0.0306885		0.102664
	14				0.566667	2.8	13.2333	31.1333	39.3667	55.55	61.3333	67.65	74.8667	75.6	74.9333	75.3333	77.0667	75.65	78.8667	83.1		77.2214	1.00035	-0.0321974	-0.151147	-0.0357079		0.111326
	15				0.2	1.33333	6.43333	19.8667	26.0333	40.7333	46.1	53.85	61.8333	65.5333	62.9667	65.8667	66.6	64.15	68.8	71.6667		66.5119	1.10557	-0.114468	-0.155881	-0.0905391		0.0146048
	16					0.733333	2.93333	10.6333	16.2333	28.5667	35.5	40.65	49.8667	53	53.7333	54.3	57.3333	53.1333	56.4667	60.3667		55.4762	1.02804	-0.185229	-0.173777	-0.127374		0.0026594
	17					0.333333	1.56667	4.96667	9.36667	21.1667	25	29.2	37.4333	41.2	45.95	45.8	47.8333	44.0667	46.6667	49.45		45.8524	0.755507	-0.242646	-0.206232	-0.147838		0.000534188
	18						0.8	2.13333	3.6	13	14.7	20.7	22.7	28.5	33.6	32.5333	30.0667	28.4667	37.5667	40.7		33.0619	1.87813	-0.342581	-0.23621	-0.215214		0.0114849
	19						0.5		1.35	5.45	7.95	13.35	11.5	17.55	17.45	23.85	21.4	8.1	23.7	17.7
	20
20Plants	1
	2	12	14.5	12.1	10.9	13.25																12.55	0.559762	0.0187148	-0.0538462	0.0233296
	3	21	23	20.9333	18.6667	23.2667																21.3733	0.76075	0.0136214	0.0021978	0.0300402
	4	29.3333	32.3333	28.7667	26.9	31.0333	27.6															29.3278	0.839374	0.0294462	0.0242915	0.0292455
	5	32.7667	41.9333	37.6	35	41.7667	39.9333															39.2467	1.11461	0.0453831	-0.00362319	0.0074729
0.286044	6	23.8333	38.2667	48.6333	47.1	50.4	51.4333	51.3667	47.3													51.0667	0.742301	0.0638889	-0.0106232	0.0127586
0.0143022	7	11.6333	25.5333	45.5333	57.05	66.45	63.5	63.9333	63.1333	65.3	61.6667											63.9972	1.0139	0.110329	-0.0248619	0.0274626		0.470698
	8	2.46667	11.0667	31.6333	55.9	76.7	76.2333	75.4	76.5	78.7667	74.4333	75.4	79.9667	76.6714	76.6714	76.6714	76.6714	76.6714	76.6714	76.6714		76.6714	0.360952	0.140237	-0.00885637	0.0159642		0.146643
0.336558	9	0.566667	2.5	17.9333	40.6333	66.1667	84.0667	81.4	87.6	88.8	86.9	84.1667	88.4667	85.5333	84.7667	82.8						86.6048	0.657721	0.139108	-0.0539074	0.0110817		0.331796
0.0168279	10		0.6	5.93333	24.1333	48.0333	70.9667	86.9	91.9333	93.4	92.2333	95.0333	97.2333	92.0667	93.2	91.3667	92	91.9	87.6667	91.5333		92.4639	0.740115	0.0978355	-0.0567298	-0.00683256		0.125876
	11		0.4	1.56667	11.3667	30.8	53.7333	73.2333	88.3667	90.6333	94.1333	96.6	92.8667	94.3	96	94.2	93.8	93.5333	94.5333	92.6667		94.2633	0.484278	0.0762995	-0.0776623	-0.0117668		0.0940085
	12			0.6	3.3	15.0333	35.6667	55.5333	65.0333	73.4333	86.6333	91.3	89.8667	86.9333	89.9	88.9667	89.8	86.1667	88.8333	87.3		88.7852	0.542228	0.0135295	-0.0928083	-0.0351933		0.0442484
	13			0.2	1.16667	5.3	20.2333	38.2667	48.1667	56.4333	69.8333	79.85	81.7333	80.7333	82.7667	81.4	81.8	79.0333	83.2333	78.8333		81.1917	0.518895	-0.0366002	-0.0881513	-0.0479508		0.00741114
	14				0.5	2.13333	8.56667	23.7333	33.4333	41.6	53.5	66.35	68.7	70.5667	72.4	70.8667	69.3667	69.3333	72.75	70.7333		70.8595	0.512124	-0.11193	-0.0880065	-0.0823852		0.00081851
	15					1.23333	3.9	12.9	19.7333	29.8667	37.0667	49.05	53.4333	58.2667	59.8333	59.9667	60.5667	58.2	62.7333	58.9		59.781	0.596412	-0.204083	-0.0893689	-0.101199		0.000459399
0.135834	16					0.766667	1.93333	6.66667	12.3667	20.6667	25.9	37.45	42.1667	46.2333	48.5667	47.7667	49.9667	47.35	51.4333	47.2667		48.369	0.675403	-0.289611	-0.0907153	-0.128112		0.000253056
0.0067917	17					0.366667	1.13333	2.96667	5.86667	13.1667	18.1333	29.9333	32.1667	35.9	41.4333	39.4667	41.4333	37.2	41.9	36.8667		39.7167	0.916141	-0.343991	-0.0825017	-0.133815		0.000334112
	18						0.533333	1.53333	2.6	6.76667	10.4	21.2333	17.1333	22.8667	28.5333	28.0333	32.0333	23.7	33.2	22.4		27.2524	1.76486	-0.458101	-0.112516	-0.175717		0.0224245
	19										3.9	7.76667		7.7	11.4	13.1667	17.2333		18.6
	20
																					1	12.3194	0.447139	1	12.5528	0.466715	1	12.2639	0.292449	1	12.55	0.559762
																					2	21.0861	0.409435	2	21.2722	0.574161	2	20.75	0.399421	2	21.3733	0.76075
																					3	28.4889	0.315133	3	28.8944	0.283159	3	28.4944	1.43073	3	29.3278	0.839374
																					4	37.5429	0.619554	4	38.331	0.702776	4	38.9556	0.436557	4	39.2467	1.11461
																					5	48	0.623385	5	47.7944	0.798392	5	50.4233	0.539808	5	51.0667	0.742301
																					6	57.6381	0.670209	6	59.2571	0.771531	6	62.2867	0.851789	6	63.9972	1.0139
																					7	67.2417	0.751208	7	69.8048	0.864707	7	75.4667	0.937192	7	76.6714	0.360952
																					8	76.0286	0.745243	8	81.8738	0.809604	8	85.6556	0.659637	8	86.6048	0.657721
																					9	84.2238	0.818993	9	91.1238	0.648596	9	93.1	0.699507	9	92.4639	0.740115
																					10	87.581	0.928745	10	94.2143	0.859674	10	95.3857	0.774587	10	94.2633	0.484278
																					11	87.6	0.654282	11	92.9714	1.1136	11	92.0238	1.02694	11	88.7852	0.542228
																					12	84.2762	0.400518	12	87.981	1.08331	12	85.281	1.18836	12	81.1917	0.518895
																					13	79.7905	0.523285	13	80.081	1.19067	13	77.2214	1.00035	13	70.8595	0.512124
																					14	75.1095	0.839555	14	73.1333	1.48887	14	66.5119	1.10557	14	59.781	0.596412
																					15	68.0881	0.926653	15	63.5738	1.2891	15	55.4762	1.02804	15	48.369	0.675403
																					16	60.5429	1.17611	16	53.8071	1.05166	16	45.8524	0.755507	16	39.7167	0.916141
																					17	50.2905	2.30514	17	42.1286	1.95634	17	33.0619	1.87813	17	27.2524	1.76486
																					18			18			18			18
																					19			19			19			19
																					20			20			20			20

## Sheet: Width_Lamina
Date of sampling	LeafNum	23/07/2009	25/07/2009	28/07/2009	31/07/2009	03/08/2009	06/08/2009	08/08/2009	10/08/2009	12/08/2009	14/08/2009	16/08/2009	18/08/2009	20/08/2009	22/08/2010	24/08/2010	26/08/2010	28/08/2010	30/08/2010	01/09/2010	07/09/2010
		249.4	283	336.1	389.4	446	497.5	533	570.3	612.5	655.9	695.9	729	763.9	797.9	831.7	865.8	897.8	923.2	952.6	1031.4			Previously density		t-test
2Plants	1
	2	1.53333	1.6	1.5	1.7	1.6	1.65															1.59722	0.0299434
	3	1.9	1.9	1.76667	2	2	1.9															1.91111	0.0351364
	4	2.9	2.83333	2.73333	2.86667	2.8	2.55															2.78056	0.0517144
	5	3.53333	3.7	3.66667	3.66667	3.86667	3.5	4.13333	4.13333													3.82778	0.0927859
	6	3.33333	4.66667	4.63333	4.96667	5.1	4.96667	5.13333	5.43333	4.8												5.06667	0.096617
	7	1.6	3.96667	6	6.33333	6.33333	6.16667	6.76667	6.85	6.46667	6.2	6.3	6.5		6.9							6.48167	0.0793708
0.0513784	8		2.03333	5.73333	7.5	7.66667	7.76667	8.6	8.56667	7.83333	7.7	8.06667	7.66667	8.6	8.53333	8.6	7.6	8.1	7.5			8.11389	0.116867
0.00256892	9			3.26667	7.66667	9.16667	9.3	9.93333	10	9.26667	9.4	9.53333	9.26667	9.85	9.03333	10.15	9.36667	9.66667	8.83333	9.2		9.5	0.103183
	10				5.5	8.9	10.7333	11.2667	11.1667	10.1333	10.5333	10.7667	10.7333	10.6667	10.1333	10.5333	10.3	10.7667	10.0667	10.8		10.6051	0.104449
	11				3.16667	6.73333	10.2667	11.9667	12.2	11.0667	11.5	11.8	11.6333	11.7333	11.5	11.4333	11.1667	12.3667	10.9667	11.6		11.6103	0.116956
0.0854406	12					3.9	8.46667	11.3333	11.8333	11.4	12.1667	12.8333	12.4333	12.5333	12.4667	11.9667	12.3	13.1	11.6333	12.8		12.4233	0.137262
0.00427203	13					2.26667	5.53333	9.3	10.2	10.9	12.3333	13.1	13.1333	12.7	13	12.4667	13.0333	13.3333	12.1	13.4		12.9185	0.140668
	14						3.56667	7.13333	8.33333	9.9	11.7667	12.6333	13.5667	12.7	13.1667	12.9667	13.1	13.0667	11.9333	13.4333		12.9917	0.178258
	15						2.45	4.56667	5.7	8.03333	10.8667	12.1	13.3	13.0667	12.9667	12.8667	12.6667	12.7667	11.6333	13.1333		12.8	0.192646
	16						1.7	3.33333	4.53333	6.13333	9.53333	10.5333	12.6	12.7333	12.4667	12.3	11.8	11.8333	10.5	13		12.1542	0.31267
	17							2.2	2.9	4.16667	6.8	8.56667	11.1667	11.8667	11.2333	11.1	10.3	10.7	9.1	11.7667		10.9042	0.378692
0.0457483	18									2.9	3.96667	5.83333	9.23333	10.3	9.6	9.26667	8.3	8.93333	6.83333	9.76667		9.02917	0.444451
0.00228741	19											3.65	7.8	7.86667	8.45	6.86667	7.25	5.8	3.9	5.4
	20
6Plants	1
	2	1.6	1.46667	1.6	1.43333	1.56667	1.8															1.57778	0.0528216	-0.0121739	-0.0121739
	3	2.15	1.96667	1.93333	1.76667	2.13333	2.1															2.00833	0.0605148	0.0508721	0.0508721
	4	2.9	2.66667	2.73333	2.46667	2.76667	2.73333															2.71111	0.0581611	-0.024975	-0.024975
	5	3.9	3.33333	3.66667	3.46667	3.86667	3.6	3.45	3.7													3.625	0.0681385	-0.0529753	-0.0529753
	6	3.7	4.46667	4.96667	4.83333	5.16667	4.9	5.03333	4.86667	4.65												4.90833	0.0616141	-0.03125	-0.03125
	7	2.1	3.53333	6	6	5.96667	6.16667	6.36667	6.1	6.13333	6.86667	5.93333	6.43333	6.2								6.29048	0.0989312	-0.0294971	-0.0294971
	8		1.7	4.7	7.33333	7.83333	7.4	7.7	7.63333	7.83333	8.4	7.23333	7.53333	7.9	8.13333	8.36667	7.43333	7.25	8.06667	8.03333		7.80897	0.103512	-0.0375793	-0.0375793	0.128661
	9			2.66667	6.6	9.43333	9.03333	9.03333	9.23333	9.33333	9.96667	8.8	9.03333	9.13333	9.33333	9.63333	8.9	8.73333	9.4	9.4		9.22564	0.0891287	-0.0288799	-0.0288799	0.148761
	10				3.7	8.03333	9.86667	10.2	10.5333	10.6	11.2	9.7	10.2	10.3	10.2	10.6	9.8	10.0667	10.6	10.4667		10.3436	0.108367	-0.0246615	-0.0246615	0.120284
	11				2.03333	5.26667	9.63333	10.7333	11.2667	11.3667	11.7333	10.1333	11.2	11.1	10.8333	11.5333	10.4333	10.4667	11.5	11.2333		11.0667	0.155788	-0.0468198	-0.0468198	0.0249625
	12					3.36667	7.2	10.4	10.4333	11.7	12.1	11.15	11.6333	12.0333	11.8333	12.1667	11.1333	11.3667	12	11.7333		11.7136	0.121778	-0.0571261	-0.0571261	0.00667153
	13					2.06667	4.63333	8.13333	9.23333	11.5667	12.2	11.1667	12.2	12.2333	12.3667	12.1	11.5	11.6333	12.4	12		11.98	0.1424	-0.0726491	-0.0726491
	14						3.36667	6.4	7.53333	10.05	11.45	10.7667	12.3	12	12.4	11.9667	11.4	11.6667	12.3333	11.8667		11.9917	0.123242	-0.0769724	-0.0769724
	15						2.16667	4.46667	5.56667	9.03333	10.9667	10.4667	12.4	11.5667	12	11.5333	11.2	11.2667	11.9333	11.3333		11.6542	0.119491	-0.0895182	-0.0895182
	16							3.1	4.23333	6.7	9.3	9.5	11.3	10.6	10.7667	10.5667	10.6333	10.4333	10.7667	10.1		10.6458	0.0872438	-0.1241	-0.1241
	17							2.15	2.86667	4.6	5.93333	7.36667	9.66667	8.56667	9.63333	8.9	9.23333	8.6	9.23333	8.3		9.01667	0.197343	-0.173099	-0.173099
	18									2.56667	3.03333	4.6	6.73333	6.8	7.76667	6.73333	7.63333	6.73333	7.23333	5.6		6.90417	0.323035	-0.235348	-0.235348
	19												3.6	3.55	5.1	4	5.23333	4.46667	6.3	4.3
	20
12Plants	1
	2	1.5	1.53333	1.63333	1.66667	1.6	1.6															1.58889	0.0253372	0.00704225	-0.00521739
	3	2	2.03333	2.03333	1.9	2.16667	2															2.02222	0.0351364	0.00691563	0.0581395
	4	2.8	2.76667	2.86667	2.46667	2.86667	2.7															2.74444	0.0612624	0.0122951	-0.012987
	5	3.5	3.93333	3.76667	3.6	3.8	3.6	3.63333														3.68	0.0508135	0.0151724	-0.0386067
	6	3.6	4.96667	4.96667	4.63333	5	4.8	4.96667	4.13333													4.70667	0.125673	-0.0410866	-0.0710526
	7	1.63333	3.96667	6.06667	6.03333	6.26667	6.13333	6.23333	5.56667	5.56667	6.4											6.03333	0.111744	-0.0408781	-0.0691695
	8		1.9	5.3	7.06667	7.8	7.16667	7.53333	6.73333	7.06667	7.9	7.56667	7	7.3	6.83333	6.6						7.21389	0.109387	-0.0762053	-0.110921	0.0288282
	9			2.83333	6.5	8.63333	8.53333	8.66667	8.03333	8.26667	9.06667	8.93333	8.46667	8.63333	8.16667	8.1	8.56667	9.06667	8.03333			8.54872	0.0989001	-0.0733741	-0.100135	0.00794971
	10				3.93333	7.5	9.43333	9.43333	8.76667	9.1	10.0333	9.73333	9.73333	9.43333	9.03333	8.9	9.33333	9.73333	9.43333	8.76667		9.34103	0.11248	-0.0969261	-0.119197	0.000436195
	11				2.1	4.86667	8.53333	9.66667	9.3	9.36667	10.5667	10.1	10.3	10.1	9.53333	9.5	9.96667	10.4	9.8	9.73333		9.87179	0.118159	-0.10797	-0.149735
	12					3	6.46667	8.86667	9.5	9.76667	10.5667	10.3667	10.7333	10.2333	9.5	10	10.2667	10.5333	10.2667	9.96667		10.2433	0.112222	-0.125521	-0.175476
	13					2.2	4.26667	7.56667	8.36667	9.86667	10.5333	10.4667	11	10.4667	9.76667	10.2	10.2667	10.6333	10.5333	10.0667		10.3778	0.118243	-0.133741	-0.196674
	14						2.9	5.36667	6.83333	8.86667	10.3333	10.2667	10.6667	10.4333	9.4	9.66667	10.2333	10.2333	10.6	10.2		10.1792	0.155576	-0.151147	-0.216485
	15						2.03333	3.93333	5.4	7.96667	9.3	9.5	10	9.9	9	9.8	9.96667	9.8	10.2333	10		9.8375	0.14672	-0.155881	-0.231445
	16							2.76667	3.66667	6.7	7.8	8.3	9	8.9	7.53333	9.03333	8.73333	8.3	9.46667	9.4		8.79583	0.254484	-0.173777	-0.276311
	17							2.1	2.36667	4.7	5.6	6.03333	6.83333	7.1	7.1	7.03333	6.73333	6.23333	7.83333	8.06667		7.15714	0.279019	-0.206232	-0.343632
	18									2.86667	3.26667	3.4	3.93333	4.53333	4.9	5.3	4.96667	4.26667	5.93333	5.9		5.27333	0.261572	-0.23621	-0.415967
	19												2.6	3.3	3.15	3.85	3.9		4.2	2.9
	20
20Plants	1
	2	1.53333	1.55	1.43333	1.6	1.4																1.50333	0.0341565	-0.0538462	-0.0587826
	3	2	2.06667	1.96667	2	2.1																2.02667	0.0223607	0.0021978	0.0604651
	4	2.73333	2.96667	2.86667	2.53333	2.96667	2.8															2.81111	0.067036	0.0242915	0.010989
	5	3.66667	3.76667	3.73333	3.23333	3.96667	3.73333															3.66667	0.102586	-0.00362319	-0.04209
	6	3.3	4.66667	4.5	4.33333	4.96667	4.93333	5	4.05													4.65667	0.149625	-0.0106232	-0.0809211
	7	1.4	3.63333	5.8	5.5	6	6.16667	6.1	5.9	5.76667	5.83333											5.88333	0.0749289	-0.0248619	-0.0923116
0.0341513	8		1.66667	4.66667	6.4	7.23333	7.5	7.3	6.86667	6.96667	7	6.86667	7.46667									7.15	0.0740779	-0.00885637	-0.118795
0.00170757	9			2.7	5.7	7.83333	8.26667	8.46667	7.93333	7.96667	7.9	7.9	8.56667	8.1	8.1	7.93333						8.08788	0.0649515	-0.0539074	-0.148644
	10				3.7	6.8	8.76667	8.96667	8.7	8.73333	8.86667	8.86667	9.46667	8.93333	9	8.9	8.4	8.7	8.2			8.81111	0.0873804	-0.0567298	-0.169165
	11				2	4.06667	7.56667	8.96667	9.43333	8.86667	8.93333	9.4	9.76667	9.1	9.03333	9.03333	8.8	9.36667	8.76667	8.9		9.10513	0.0922527	-0.0776623	-0.215769
0.0517565	12					2.56667	5.23333	8.33333	9	9.1	8.76667	9.66667	10.1	9.33333	9.06667	9.26667	8.86667	9.73333	8.86	9.26667		9.29267	0.136841	-0.0928083	-0.251999
0.00258783	13					1.75	3.46667	6.36667	7.76667	8.7	8.73333	9.96667	10.3333	9.4	9.06667	9.1	8.93333	9.73333	9.23333	9.4		9.46296	0.154305	-0.0881513	-0.267489
	14						2.2	4.26667	5.96667	7.66667	8.06667	9.73333	10.1333	9.36667	8.83333	9.16667	8.9	9.4	9.03333	9.43333		9.28333	0.145842	-0.0880065	-0.285439
	15						1.6	3.06667	4.53333	6.3	7.66667	9.46667	9.73333	9.03333	8.5	8.86667	8.56667	9.13333	8.83333	9		8.95833	0.0899315	-0.0893689	-0.30013
	16							2.23333	3.2	4.83333	6.03333	8.36667	8.26667	7.76667	7.7	7.93333	8.03333	7.55	8.33333	8.4		7.99792	0.120726	-0.0907153	-0.341961	0.0062869
	17								1.8	3.1	4.03333	5.9	5.76667	5.66667	5.93333	6.13333	6.46667	6.06667	6.96667	7.2		6.56667	0.224598	-0.0825017	-0.397784	0.00364279
0.0249947	18									2	2.2	2.1	3.2	3.36667	4.1	4.26667	4.53333	4.1	5.1	5.4		4.68	0.247341	-0.112516	-0.48168	0.00234202
0.00124974	19											4.03333		1.3	2.5	2.66667	3.03333		3.33333	3.86667
	20
