# Supplementary material for: Morphological Characteristics of Maize Canopy Development as Affected by Increased Plant Density
Source: PLoS One. 2016 Apr 29;11(4):e0154084. doi: 10.1371/journal.pone.0154084 (PMC4851380; doi:10.1371/journal.pone.0154084)
Supplement: S2 Dataset — The effects of increased plant density on sheath final size and extension are based on this dataset. (XLSX) [file pone.0154084.s002.xlsx]

## Sheet: L_Sheath
Date of sampling	LeafNum	23/07/2009	25/07/2009	28/07/2009	31/07/2009	03/08/2009	06/08/2009	08/08/2009	10/08/2009	12/08/2009	14/08/2009	16/08/2009	18/08/2009	20/08/2009	22/08/2010	24/08/2010	26/08/2010	28/08/2010	30/08/2010	01/09/2010	07/09/2010	Mean	StdErr			previous	previous
		249.4	283	336.1	389.4	446	497.5	533	570.3	612.5	655.9	695.9	729	763.9	797.9	831.7	865.8	897.8	923.2	952.6	1031.4			Sheath	Lamina	sheath	lamina	t test
2Plants	1
	2	5.43333	5	4.76667	5.36667	4.23333	4.6															4.9	0.188365
	3	7.26667	6.96667	6.83333	6.9	6.26667	7															6.87222	0.135378
	4	8.6	8.96667	9	9.16667	8.46667	9.1															8.88333	0.11571
	5	1.26667	8.1	11.7333	12	11.3333	11.9667	13.4667	13.2													12.4917	0.505777
	6		0.633333	10.2667	16.2333	15.6333	16.1667	16.8667	17.2667	17												17.1333	0.117589
0.14953	7			1	12.3	17.4333	18.3667	18.4	18.3667	18.2	18.2333	18.9667	19.45									18.8833	0.3063
0.00747649	8			0.433333	1.86667	9.9	18.9667	18.7667	18.9	18.8	19.2	19.5	19.2667	19.75	20	19.2667	20.35	20.1	19.1667			19.7722	0.16721
	9			0.2	0.6	1.96667	11.65	17.1667	17.6667	18.6	16.5667	18.6667	19.0333	19.2	19.0667	18.6	19.7	19	18.3667	19.2	20.6	19.2167	0.260298
	10				0.2	0.766667	2.2	7.03333	10.7333	17.4333	17	17.4	18.4667	18	17.8333	17.9667	18.3333	17.5333	17.0667	17.8333	17.7667	17.7917	0.140254
0.0634921	11					0.4	0.966667	1.63333	2.36667	8.53333	14.6333	16.2667	17.5667	16.9	16.7667	16.9333	17.1333	16.2667	16.3333	16.7333	16.7	16.7208	0.111257
0.0031746	12					0.233333	0.566667	0.8	1.06667	2.06667	5.7	11.8333	16.2667	16.8	16.4	16.4333	16.7667	16	16.1333	15.9667	16.1	16.325	0.124494
	13						0.3	0.533333	0.666667	1.1	2.03333	4.06667	11.5	15.25	16.1367	16.3667	16.5	16.2	15.9667	16.1333	15.8333	16.1624	0.100738
	14						0.2	0.366667	0.466667	0.7	1.23333	1.8	5.4	9.55	14.4	16.5667	16.1333	15.9667	15.6	16.2	16.0333	16.0833	0.129028
0.0564907	15							0.2	0.233333	0.533333	0.933333	1.13333	2.83333	6.33333	10.7667	15	14.4	15.4333	15.3667	16.1333	15.9667	15.725	0.191183
0.00282453	16										0.633333	0.8	1.56667	2.1	6.56667	10.7	10.2667	13.05	14.6667	15.2333	14.6667	14.8556	0.188889
	17										0.366667	0.666667	1.03333	1.4	3.73333	6.6	6.75	10.8333	13.2667	14.9333	14.9333	14.3778	0.555556
	18											0.433333	0.833333	1.15	2.3	4.2	4.4	8.4	11.4	13.9667	14.2333	13.2	0.133333
	19											0.3	0.8	0.95	2.25	3.36667	2.8	7.4	9.85	11.7333	11.5333	11.0389	0.1
	20
6Plants	1
	2	5.3	5.43333	5.23333	5.4	4.4	4															4.96111	0.247867		0.0189402		0.0189402
	3	7.45	7.3	6.86667	7.06667	6.53333	7															7.03611	0.132247		0.00882624		0.00882624
	4	8.45	9.46667	9.26667	9.03333	9.53333	8.53333															9.04722	0.189855		0.0142356		0.0142356
	5	1.25	6.23333	11.9667	13.8333	12.9333	12.1667	12.5	14.4													13	0.492349		0.0209919		0.0209919
	6	0.2	0.566667	6.9	15.5333	17.6333	16.2667	17.0333	18.2	17.2333												17.2733	0.390892	0.00817121	-0.00428241		-0.00428241	0.0806324
	7			0.833333	7.83333	18.6	18.4333	19.2	20.6667	19.7667	18.9667	19.2667	19.8	20.4667								19.7333	0.244192	0.0450132	0.0280899		0.0280899	0.0135399
	8			0.3	1.03333	7.53333	18.7333	19.8	20.0667	20.3	19.1333	19.8333	19.9	20.6667	20.6667	20.3667	20.9667	20.7	20.8333	20.0667		20.6095	0.15947	0.0423474	0.0381177		0.0381177	0.000492311
	9				0.366667	1.23333	10.1	18.1667	18.5667	20.0667	18.3	19.6667	19.3667	19.9	20.3333	19.3333	20.6667	20.0333	19.9333	18.9667	20.4333	19.95	0.214339	0.0381613	0.0301892		0.0301892	0.0222541
	10					0.633333	1.9	8.03333	10.8333	18.0333	16.7333	18.6333	17.9	18.1	15.8	17.1667	18.9333	18.2	18.3333	17.4	18.9	17.8542	0.392962	0.00351288	0.0819246		0.0819246	0.482275
	11					0.3	0.8	2	3.16667	9.53333	13.5333	17.0667	16.8333	16.5333	17.6667	16	17.0667	16.8	16.9333	15.9	17.2	16.7625	0.226322	0.0024919	0.0757395		0.0757395
	12					0.2	0.533333	0.9	1.23333	2.63333	6.1	11.8	15.9	16.1	17.0333	15.3	16.2	15.9	16.4333	15.6333	16.4	16.125	0.200764	-0.0122511	0.0613177		0.0613177
	13						0.266667	0.566667	0.733333	1.23333	2.23333	3.9	12.5	14.45	16.5667	15.8667	15.8333	15.8333	15.8667	15.7333	16	15.9571	0.0351364	-0.0126985	0.0439598		0.0439598
	14						0.2	0.333333	0.466667	0.866667	1.23333	1.7	4.9	7.8	13.7	14.7667	15.2667	15.5667	15.8	15.5	16.1667	15.66	0.194111	-0.0263212	0.00364049		0.00364049
	15							0.2	0.3	0.6	0.8	1.1	2.2	3.93333	7.76667	12.4667	14.5	15.2	15.5	14.9	15.7	15.325	0.175	-0.0254372	-0.0263108		-0.0263108
	16									0.333333	0.533333	0.766667	1.36667	2.13333	3.93333	8.66667	11.2667	13.8333	14.7667	14.2	15.0667	14.6778	0.254102	-0.0119671	-0.0663007		-0.0663007
	17									0.2	0.35	0.566667	1.03333	1.5	2.16667	5.76667	7.86667	11.2667	13.5	13.5	14.7333	13.9111	0.411111	-0.0324575	-0.111255		-0.111255	0.224304
	18										0.2	0.333333	0.9	1.33333	1.6	4.3	5.63333	9.23333	12.4	12.5667	13.8333	12.9333	0.452565	-0.020202	-0.162295		-0.162295	0.369256
	19												0.75	1.25	1.53333	3.96667	5.13333	8.5	11.15	10.85	12
	20
12Plants	1
	2	5.76667	5.13333	5.2	5.43333	5.05	4.4															5.16389	0.185713		-0.00450958
	3	7.76667	7.16667	7	7.06667	6.73333	6.73333															7.07778	0.155556		-0.0159399
	4	9.06667	9.93333	9.36667	9.5	9.8	9.86667															9.58889	0.137885		0.000195008
	5	1.36667	7.2	12.4333	12.9333	13.6667	13.9	13.8667														13.8111	0.063099		0.037629
	6		0.766667	9.13333	17.7667	18.4	18.1333	18.8	18.9333													18.5667	0.19541	0.0748746	0.0504861	0.0748746	0.0550041	0.0283618
	7			1.1	12.4	18.5333	20.2333	20.7667	21.0333	20.4333	20.9667											20.6867	0.101835	0.0483108	0.080651	0.0483108	0.051125	0.00828429
	8			0.4	1.46667	7.73333	19.3333	20.9333	20.7667	21.2	21.1	20.9333	21.8667	21.3333	20.6	20.9667						21.0958	0.182226	0.0235963	0.12232	0.0235963	0.0811106	0.0797731
	9				0.466667	1.3	7.46667	19.5	19.4	20.5333	19.9	19.4667	20.6667	20.1667	19.4667	20.4	20.4667	19.9	20.6			20.1417	0.159762	0.00960735	0.126623	0.00960735	0.0936081	0.307058
	10					0.533333	1.56667	6.96667	12.5667	18.3	17.5667	17.1667	18.0667	17.5	16.9333	18.4	18.3333	17.2	18.1667	20	17.8	18.0417	0.360067	0.0105018	0.105388	0.0105018	0.0216869	0.418717
	11					0.333333	0.8	1.63333	2.53333	10.7333	13.9667	14.9667	16.2	15.6667	15.2667	15.9667	17.1667	15.7667	16.1667	17.3667	15.9333	16.1625	0.258923	-0.0357942	0.0891148	-0.0357942	0.0124337	0.289895
	12						0.466667	0.766667	1.03333	3	4.73333	10.6667	15.3	15.2333	15.1333	14.5	15.3	15.5333	15.1	15.7	15.1	15.2	0.125831	-0.0573643	0.0505001	-0.0573643	-0.0101926	0.00174964
	13						0.233333	0.5	0.7	1.3	1.76667	4.86667	9.66667	13.15	14.8	14.5	14.8667	15.2333	14.9667	15.3667	15.0667	14.9714	0.124127	-0.0617726	0.0119223	-0.0617726	-0.0306885	0.00148314
	14							0.3	0.4	0.866667	1	1.8	3.7	6.2	11.4333	14.2667	14.5	15	14.6667	15.2667	14.8667	14.7611	0.146671	-0.0574003	-0.0321974	-0.0574003	-0.0357079	0.00303802
	15								0.233333	0.533333	0.7	1.16667	1.86667	2.83333	7	11.7667	13.4333	14.1667	14.2667	14.8	14.5667	14.45	0.144338	-0.0570962	-0.114468	-0.0570962	-0.0905391	0.00188261
	16									0.366667	0.5	0.833333	1.26667	1.7	4.1	8.3	10.2333	12.4333	13.7333	14.0333	13.8333	13.8667	0.1	-0.0552612	-0.185229	-0.0552612	-0.127374	0.00373051
	17									0.2	0.266667	0.7	1	1.36667	2.93333	5.6	7.4	9.93333	12.5	13.2667	12.9333	12.9	0.221944	-0.0726837	-0.242646	-0.0726837	-0.147838	0.077452
	18											0.4	0.866667	1.06667	2.25	4.66667	5.9	8.86667	10.6667	12.2667	11.9667	11.6333	0.491031	-0.100515	-0.342581	-0.100515	-0.215214	0.0610675
	19												0.7	1.2	2.8	3.35	5.7	8.05	9.9	12.6	9.16667
	20
20Plants	1
	2	5.06667	5.36667	4.86667	4.76667	4.8																4.97333	0.101562	-0.0369016	0.0187148
	3	7.13333	7.73333	6.96667	6.1	7.26667	6.2															6.9	0.259344	-0.0251177	0.0136214
	4	8.3	10.3333	9.46667	9.05	10.8	9.8															9.625	0.366256	0.00376593	0.0294462
	5	1.13333	6.7	12.7667	12.3333	15.0333	14.1667															13.575	0.623962	-0.0170957	0.0453831
	6		0.566667	8.86667	17.3	20.8333	19.1667	19.9	20.1													19.46	0.549276	0.0481149	0.0638889	0.0481149	0.0127586	0.00061106
0.181377	7			0.933333	12.0333	20.8667	21.2	21.7	20.4667	22.65	21.1											21.4233	0.35109	0.0356107	0.110329	0.0356107	0.0274626	0.0945676
0.00906885	8			0.4	1.33333	5.76667	19.5667	21.2667	21.5667	21.9	21.2667	22.6	21.3667									21.6611	0.329622	0.0267957	0.140237	0.0267957	0.0159642	0.0519349
	9				0.4	1.1	6.1	17.7333	19.9	19.85	19.6333	21.5	19.8	20.3667	20.9667	20.4333						20.3062	0.124297	0.00817129	0.139108	0.00817129	0.0110817	0.427719
	10					0.566667	1.23333	4	13.1667	16	16.8	18.5333	17.1667	17.6333	17.9	17.8333	18.4333	16.9667	18.8333	16.9667	18.6	17.8958	0.265852	-0.00808314	0.0978355	-0.00808314	-0.00683256	0.181281
0.0604242	11					0.2	0.633333	1.3	1.9	6.1	12.6	15.3	15.2667	15.4	15.4	15.4333	15.4	14.7667	16.2667	15.3333	15.8	15.475	0.150759	-0.0425367	0.0762995	-0.0425367	-0.0117668	0.0263059
0.00302121	12						0.3	0.666667	1.53333	2.05	3.95	11.6	13.8667	14.9667	14.5	14.0667	14.3	13.9	14.2667	14.5	14.5333	14.3792	0.123247	-0.0540022	0.0135295	-0.0540022	-0.0351933	0.0021634
	13						0.2	0.433333	0.7	1.05	1.5	5.06667	7.35	12.7667	14.3	14.0333	14.1	13.9333	13.8	14.3	14.2333	14.1	0.0760117	-0.0582061	-0.0366002	-0.0582061	-0.0479508	0.00460249
	14								0.466667	0.75	0.8	1.95	2.76667	6	11.5	13.8333	14.0667	13.5333	13.8667	14.5	13.9333	13.9556	0.130431	-0.0545728	-0.11193	-0.0545728	-0.0823852	0.00185628
0.0455725	15								0.266667	0.5	0.633333	1.2	1.7	3.7	6.76667	12.2333	13.7333	13.1	13.7	13.9667	14	13.7	0.208333	-0.0519031	-0.204083	-0.0519031	-0.101199	0.00894677
0.00227862	16									0.35	0.433333	0.9	1.13333	2.2	4.1	8.96667	11.8	12.1667	13.0333	13.3333	13.1	13.1556	0.116667	-0.0512821	-0.289611	-0.0512821	-0.128112	0.000122026
	17									0.2	0.3	0.733333	1.03333	1.73333	2.7	6.5	9.3	10	12.5333	12.7	12.8667	12.7	0.0833333	-0.0155039	-0.343991	-0.0155039	-0.133815	0.196954
	18											0.533333	0.933333	1.66667	2.3	5.03333	7.5	8.8	10.9333	11.2667	11.4667	11.2222	0.1	-0.0353391	-0.458101	-0.0353391	-0.175717	0.190244
	19													1.1	2.43333	4.75	7.2	7.3	9.86667
	20
