# Supplementary material for: Morphological Characteristics of Maize Canopy Development as Affected by Increased Plant Density
Source: PLoS One. 2016 Apr 29;11(4):e0154084. doi: 10.1371/journal.pone.0154084 (PMC4851380; doi:10.1371/journal.pone.0154084)
Supplement: S3 Dataset — The effects of increased plant density on internode final length and diameter and expansion are based on this dataset. (XLSX) [file pone.0154084.s003.xlsx]

## Sheet: L_Internode
	Length	23/07/2009	25/07/2009	28/07/2009	31/07/2009	03/08/2009	06/08/2009	08/08/2009	10/08/2009	12/08/2009	14/08/2009	16/08/2009	18/08/2009	20/08/2009	22/08/2010	24/08/2010	26/08/2010	28/08/2010	30/08/2010	01/09/2010	07/09/2010	Average	StdErr				previous	previous
		249.4	283	336.1	389.4	446	497.5	533	570.3	612.5	655.9	695.9	729	763.9	797.9	831.7	865.8	897.8	923.2	952.6	1031.4			Internode	Lamina	Sheath	internode	lamina	T test
2Plants	1
	2
	3
	4
	5			0.366667	0.466667
	6			0.4	0.433333	0.333333	0.8	1.43333	2.1	0.966667	0.933333	1.1
0.0162519	7			0.166667	0.6	0.966667	2.76667	3.36667	4.6	3.43333	3.8	4	3.13333	4.23333	3.86667	3.46667	3.26667	4.53333	3.36667			3.69524	0.187136
0.000812595	8			0.1	0.266667	0.966667	1.73333	3.2	5.2	5.25	6.66667	7.46667	7.55	7.26667	7.3	6.95	7.25	7.23333	7.53333		6.3	7.17292	0.141314
	9				0.1	0.366667	0.533333	1.36667	2.15	4.93333	7.63333	9.1	8.83333	9.43333	9.1	8.2	9.1	8.8	9.6	8.25	8	8.81296	0.187202
0.0443485	10				0.1	0.15	0.266667	0.666667	0.8	2.2	5.26667	9.36667	10.5333	10.8333	10.9667	9.85	11.6333	10.5333	11.7	8.8	9.53333	10.487	0.318438
0.00221742	11						0.15	0.2	0.35	0.933333	2.23333	4.36667	10.9	11.7333	11.7	11.7	12.6333	11.0333	13.1	10.9333	10.8333	11.7083	0.287073
	12								0.25	0.566667	0.933333	1.83333	5	9.4	11.35	12.45	12.0667	11	12.5	12.7	12.3	12.1694	0.4524
	13								0.2	0.266667	0.5	0.833333	2.16667	2.95	6.76667	11.25	11.8667	12.4	12.8	11.8333	11.7667	12.1333	0.201384
0.0552867	14											0.566667	1.1	2.16667	3.13333	6.55	8.05	11.1	13.1333	12.7333	12.1	12.2667	0.300822
0.00276433	15											0.333333	0.633333	1	1.5	3.15	3.4	6.83333	10.3667	11.7667	12.6667	11.6	0.669162
	16											0.233333	0.366667	0.6	0.8	1.6	1.56667	3.83333	6.5	11.4667	12.6333	12.6333	0.583333
	17												0.3	0.466667	0.633333	0.9	0.866667	2	4.03333	10.8	12.8667	12.8667	0.990511
	18												0.25	0.366667	0.466667	0.733333	0.866667	1.26667	2.76667	9.03333	13.6333	13.6333	1.43333
	19															0.733333	0.55	1.36667	2.45	8.06667	14.05
	20
6Plants	1
	2																								0.0189402			0.0189402
	3																								0.00882624			0.00882624
	4																								0.0142356			0.0142356
	5			0.3	0.3																				0.0209919			0.0209919
	6			0.333333	0.466667	0.4	1.16667	1.6	2.43333	1.3	1.56667	1.03333	1.1	1.46667											-0.00428241	0.0134289		-0.00428241
	7			0.15	0.5	1.56667	3.66667	5.2	6.26667	5.56667	6.66667	5.16667	5.45	6.16667	5.53333	6.7	4.36667	5.06667	4.53333	6.43333	5.3	5.50556	0.285196	0.489905	0.0280899	0.0297891	0.489905	0.0280899
	8				0.2	0.833333	1.5	5.13333	7.73333	9.03333	10.3	9.83333	9.55	10.0333	9.66667	9.8	9.43333	9.8	9.23333	10.5333	9.83333	9.76481	0.124612	0.361345	0.0381177	0.0423474	0.361345	0.0381177
	9					0.366667	0.466667	1.8	3.56667	8.2	11.1	12.7333	11.6	12.6333	11.9333	12.1	12.8667	12.2	11.7333	12.2	11.8	12.1185	0.139012	0.375079	0.0301892	0.0381613	0.375079	0.0301892
	10					0.15	0.45	0.7	1.3	3.23333	7.05	12.3	14.4	14.7	14.0667	13.7333	14.8333	15.1667	13.3	13.7	13.3667	14.1407	0.250297	0.348402	0.0819246	0.00351288	0.348402	0.0819246
	11							0.35	0.6	1.26667	2.56667	5	12.8333	14.3667	15.6	15.2	15.7	15.8667	15.2667	15.0333	14.4667	15.1875	0.224544	0.297153	0.0757395	0.0024919	0.297153	0.0757395
	12							0.2	0.266667	0.566667	1	1.86667	6.1	9.35	14.5667	15.15	15.0667	16.1667	15.9333	14.6	15.2	15.3528	0.288367	0.261584	0.0613177	-0.0122511	0.261584	0.0613177
	13								0.25	0.233333	0.533333	0.9	2.2	3.1	7.06667	11.1	12.9333	14.95	16.4	14.4667	14.8	15.1542	0.596699	0.24897	0.0439598	-0.0126985	0.24897	0.0439598
	14									0.15	0.333333	0.5	1.05	1.36667	2.63333	6.53333	8.46667	15.0667	14.0667	14.0667	14.4	14.4	0.111111	0.173913	0.00364049	-0.0263212	0.173913	0.00364049
	15											0.333333	0.6	0.666667	1.1	2.7	4.23333	8.4	11.9	13.8333	12.2667	12.6667	0.783333	0.091954	-0.0263108	-0.0254372	0.091954	-0.0263108
	16											0.233333	0.4	0.533333	0.666667	1.26667	1.93333	3.15	7.1	13.2	11.9667	12.5833	1.34454	-0.00395778	-0.0663007	-0.0182088	-0.00395778	-0.0663007
	17												0.3	0.4	0.466667	0.733333	1.06667	2.4	4.8	10.2667	11.9667	11.9667	1.37396	-0.0699482	-0.111255	-0.0684524	-0.0699482	-0.111255
	18												0.3	0.4	0.4	0.666667	0.733333	1.66667	4	8.9	13.7667	13.7667	1.05251	0.00977995	-0.162295	-0.0827423	0.00977995	-0.162295
	19														0.3	0.75	0.733333	1.83333	2.5	11.2	15.5667
	20
12Plants	1
	2																								-0.00450958			-0.0230139
	3																								-0.0159399			-0.0245495
	4																								0.000195008			-0.0138435
	5			0.4	0.166667	0.466667																			0.037629			0.016295
	6			0.333333	0.566667	2.03333	2.63333	1.9	2.86667	3.1	2.85	1.85	1.8	2.03333	2.9										0.0504861	0.089309		0.0550041
	7			0.15	0.666667	1.3	5.1	7.23333	7.8	7.5	7.45	7.45	7.6	7.86667	8.63333	7.5	7.33333	9.13333	6.36667		7.5	7.74167	0.297059	1.09504	0.080651	0.079539	0.406155	0.051125
	8				0.333333	0.366667	1.56667	7.45	10	10.7	11.9	11	12.65	11.5667	12.1667	11.1333	11.4667	12.4667	10.7	9.46667	12.2333	11.5389	0.336237	0.608675	0.12232	0.066943	0.18168	0.0811106
	9					0.2	0.533333	2.2	4.6	10.3333	12.8	13.25	14.25	14	14.8	14	13.8333	15.3	13.4	13.75	13.4667	14.0889	0.206024	0.598655	0.126623	0.0481353	0.162592	0.0936081
	10						0.266667	0.733333	1.3	4	7.45	12.7	16.7	16.0667	17.1333	15.8667	16.1667	17.5667	15.3667	14.6	16.2333	16.1889	0.329487	0.543705	0.105388	0.0140515	0.14484	0.0216869
	11						0.1	0.433333	0.833333	1.33333	2.4	3.85	12.5	16.2333	18.0333	17.4	17.1667	18.4	16.6333	17	17.8667	17.3417	0.299006	0.481139	0.0891148	-0.0333915	0.141838	0.0124337
	12								0.4	0.7	1	2.4	3.55	7.5	13.6333	17.3	17.5667	17.8667	17.2667	18.7	18.3	17.8333	0.255473	0.465419	0.0505001	-0.0689127	0.16157	-0.0101926
	13								0.25	0.366667	0.5	0.9	1.3	2.03333	5.1	12.6333	15.3	16.8667	17.3	18.0333	17.7667	17.0533	0.214303	0.405495	0.0119223	-0.0736867	0.125323	-0.0306885
	14									0.2	0.35	0.7	0.8	0.933333	1.76667	5.93333	9.3	11.7	14.3667	15.9333	15.6667	14.4167	0.48394	0.175272	-0.0321974	-0.0822107	0.00115741	-0.0357079
	15										0.3	0.4	0.45	0.533333	0.833333	2.46667	4.36667	6.63333	10.2667	13.6667	15.8667	14.7667	1.1	0.272989	-0.114468	-0.0810811	0.165789	-0.0905391
	16											0.2	0.35	0.366667	0.533333	0.966667	1.46667	2.9	6.65	12.9	14.6667	13.7833	0.589727	0.091029	-0.185229	-0.0724638	0.0953642	-0.127374
	17												0.3	0.3	0.466667	0.566667	0.9	1.66667	3.66667	9.8	14.3667	14.3667	0.638575	0.11658	-0.242646	-0.136161	0.200557	-0.147838
	18													0.4	0.4	0.633333	0.766667	1.33333	2.3	7.53333	13.7	13.7	0.493288	0.00488998	-0.342581	-0.140662	-0.00484262	-0.215214
	19															0.45	0.65	1.3	2.43333	7.25	12.9667
	20
20Plants	1
	2																								0.0187148	0.014966		0.0233296
	3																								0.0136214	0.00404204		0.0300402
	4																								0.0294462	0.0834897		0.0292455
	5			0.366667	0.2	0.866667																			0.0453831	0.0867245		0.0074729
	6			0.4	1.4	2.43333	3.33333	3.46667	3.7	4.05	3.23333	2.23333	2.83333	2.66667		2.75		2.7							0.0638889	0.173403		0.0127586
0.0467242	7			0.2	0.666667	0.9	4.9	9.4	9.9	9.2	9.46667	8.83333	9.8	9.26667	8.3	9.5	6.73333	7.86667	4.1	8.3	5.96667	7.75926	0.658116	1.0998	0.110329	0.117982	0.00227246	0.0274626
0.00233621	8				0.233333	0.3	1.45	6.65	13.2333	12.8	12.8333	12.9667	13.6667	13.0333	12.4	12.9	11.4333	12.1333	11.15	12.1333	11.2	12.2278	0.290301	0.704715	0.140237	0.0955325	0.0597015	0.0159642
	9					0.1	0.5	1.73333	4.83333	10.3333	13.55	13.3667	14.6667	14.0333	13.3	14.0667	11.7333	14.9	13.15	14.9	14.0667	13.8685	0.338894	0.57365	0.139108	0.0566999	-0.0156414	0.0110817
0.0698344	10						0.2	0.666667	1.56667	4.63333	8.26667	14.9	16.3667	16.5667	16.1	16.3	16.0667	16.1667	16.1333	16.6667	16.2667	16.2833	0.078427	0.552711	0.0978355	0.0058548	0.00583391	-0.00683256
0.00349172	11						0.1	0.266667	0.633333	1.43333	2.2	6.95	10.8333	17.6333	18.55	17.5667	18.5	17.0667	17.4	16.9	17.0333	17.4111	0.260378	0.48707	0.0762995	-0.0745078	0.00400449	-0.0117668
	12								0.266667	0.566667	0.766667	2.06667	2.85	9.53333	15.25	18.3667	19.6667	18.8	19.1333	18.3	17.8	18.74	0.323591	0.539922	0.0135295	-0.119193	0.0508411	-0.0351933
	13									0.3	0.5	0.833333	1.13333	2.46667	6.2	12.3333	15.7	17.35	19.1333	17.8	17.5667	17.9625	0.488004	0.480426	-0.0366002	-0.127604	0.0533131	-0.0479508
0.0673119	14									0.1	0.2	0.5	0.533333	1.13333	2.25	5.6	9.4	11.9	15.8	14.7333	14.9667	15.1667	0.323751	0.236413	-0.11193	-0.132297	0.0520231	-0.0823852	0.432511
0.0033656	15											0.4	0.433333	0.533333	0.85	1.96667	4.3	6.63333	11.7	11.7	12.8667	12.2833	0.583333	0.058908	-0.204083	-0.128776	-0.168172	-0.101199	0.0652941
	16												0.3	0.366667	0.65	0.966667	1.96667	3.46667	9.2	10.2667	14.15	14.15	1.06927	0.120053	-0.289611	-0.12003	0.0266022	-0.128112
	17												0.25	0.3	0.45	0.733333	1.06667	1.96667	5.4	7.7	14.4333	14.4333	0.470225	0.121762	-0.343991	-0.149554	0.00464037	-0.133815
	18													0.3	0.4	0.6	0.9	1.86667	3.33333	7.46667	12.5	12.5	0.953939	-0.0831296	-0.458101	-0.204098	-0.0875912	-0.175717
	19														0.45	0.65	1		2.96667
	20

## Sheet: D_Internode
	Diameter	23/07/2009	25/07/2009	28/07/2009	31/07/2009	03/08/2009	06/08/2009	08/08/2009	10/08/2009	12/08/2009	14/08/2009	16/08/2009	18/08/2009	20/08/2010	22/08/2010	24/08/2010	26/08/2010	28/08/2010	30/08/2010	01/09/2010	07/09/2010			Diameter		Previously density
		249.4	283	336.1	389.4	446	497.5	533	570.3	612.5	655.9	695.9	729	763.9	797.9	831.7	865.8	897.8	923.2	952.6	1031.4					leaf width	t test
2Plants	1
	2
	3
	4
	5				0.466667
	6				0.433333	1.46667	1.56667	1.86667	1.93333	1.9	2.03333	1.9
0.00289855	7				0.6	1.33333	1.53333	1.8	1.83333	1.86667	2.13333	2.1	2.23333	2.41667	2.41667	2.23333	2.16667	2.35	2.26667			2.29762	0.0369879
0.000144928	8				0.266667	1.06667	1.36667	1.63333	1.7	1.8	2.1	2.13333	2.26667	2.41667	2.5	2.28333	2.2	2.43333	2.35	2.28333	2.53333	2.36296	0.0380645
	9					0.9	1.06667	1.36667	1.43333	1.7	1.96667	2.06667	2.2	2.38333	2.41667	2.26667	2.35	2.35	2.31667	2.35	2.51667	2.35	0.0297883
	10						0.8	1.13333	1.06667	1.43333	1.73333	1.86667	2.06667	2.2	2.31667	2.18333	2.21667	2.23333	2.16667	2.28333	2.45	2.23519	0.0380109
0.00511159	11						0.65	0.8	0.933333	1.13333	1.56667	1.63333	1.83333	1.96667	2.13333	2.03333	2.06667	2.1	2.05	2.18333	2.28333	2.11944	0.0332766
0.00025558	12								0.666667	0.9	1.06667	1.33333	1.6	1.78333	1.78333	1.9	1.85	1.93333	1.86667	2.01667	2.13333	1.95	0.0438854
	13								0.55	0.7	0.666667	1	1.33333	1.56667	1.56667	1.73333	1.61667	1.71667	1.71667	1.86667	2	1.825	0.0682113
	14										0.633333	0.833333	1	1.18333	1.18333	1.43333	1.38333	1.45	1.48333	1.66667	1.75	1.5875	0.0721287
	15											0.566667	0.733333	0.883333	0.966667	1.15	1.1	1.18333	1.21667	1.46667	1.55	1.41111	0.0908741
0.00357027	16											0.433333	0.566667	0.65	0.75	0.933333	0.783333	0.966667	1	1.15	1.28333	1.14444	0.0818384
0.000178513	17												0.433333	0.483333	0.566667	0.716667	0.616667	0.733333	0.8	1.01667	1.1	0.9125	0.0869693
	18												0.3	0.4	0.433333	0.533333	0.466667	0.583333	0.633333	0.8	0.883333	0.725	0.0702179
	19															0.416667	0.35	0.433333	0.5	0.55	0.583333
	20
6Plants	1
	2
	3
	4
	5			0.866667	0.3
	6			0.7	0.466667	1.33333	1.56667	1.73333	1.8	1.76667	2.03333	1.76667	1.86667	1.83333	2.1	2.03333
	7			0.45	0.5	1.2	1.46667	1.7	1.7	1.73333	2.06667	1.8	2	1.85	1.95	2.06667	1.9	2.03333	2.15	2.06667	2.23333	2.02778	0.0453163	-0.117444	-0.117444	-0.0294971	0.00886811
	8				0.2	1.06667	1.26667	1.53333	1.56667	1.66667	2.03333	1.86667	2	1.98333	1.93333	2.01667	1.93333	2.05	2.03333	2.06667	2.21667	2.02593	0.0284788	-0.142633	-0.142633	-0.0375793	0.00146025
	9					0.766667	1	1.33333	1.4	1.56667	1.9	1.76667	1.93333	1.91667	1.83333	1.88333	1.93333	2.01667	2	2.03333	2.13333	1.96481	0.0301033	-0.163909	-0.163909	-0.0288799	0.000111712
	10					0.7	0.8	1	1.1	1.36667	1.63333	1.56667	1.8	1.75	1.7	1.78333	1.83333	1.9	1.91667	1.93333	2.03333	1.85	0.0369168	-0.172328	-0.172328	-0.0246615	0.00111341
	11							0.85	0.833333	1.13333	1.33333	1.36667	1.63333	1.56667	1.51667	1.63333	1.73333	1.76667	1.83333	1.78333	1.91667	1.77778	0.0497157	-0.161206	-0.161206	-0.0468198	0.0018637
	12							0.6	0.666667	0.866667	1.03333	1.1	1.36667	1.35	1.33333	1.4	1.56667	1.65	1.68333	1.65	1.81667	1.62778	0.0563827	-0.165242	-0.165242	-0.0571261	0.00252646
	13								0.55	0.6	0.766667	0.833333	1.06667	1.11667	1.11667	1.16667	1.38333	1.5	1.53333	1.48333	1.65	1.54167	0.0375771	-0.155251	-0.155251	-0.0726491	0.00516257
	14									0.45	0.6	0.666667	0.9	0.9	0.783333	0.866667	1.2	1.28333	1.35	1.26667	1.38333	1.32083	0.0275336	-0.167979	-0.167979	-0.0769724	0.0147707
	15											0.5	0.6	0.65	0.65	0.666667	0.966667	1.11667	1.08333	1.01667	1.25	1.11667	0.0490653	-0.208661	-0.208661	-0.0895182	0.0351857
	16											0.4	0.5	0.5	0.466667	0.566667	0.75	0.866667	0.933333	0.833333	1	0.908333	0.0419435	-0.206311	-0.206311	-0.1241	0.0281831
	17												0.4	0.416667	0.383333	0.433333	0.566667	0.7	0.75	0.683333	0.85	0.745833	0.0375	-0.182648	-0.182648	-0.173099	0.041015
	18												0.3	0.35	0.3	0.375	0.433333	0.5	0.6	0.55	0.683333	0.583333	0.0336788	-0.195402	-0.195402	-0.235348	0.0333607
	19																0.35	0.383333	0.5	0.45	0.516667
	20
12Plants	1
	2
	3
	4
	5			0.866667	0.166667	1.33333
	6			0.733333	0.566667	1.2	1.36667	1.56667	1.4	1.4	1.53333	1.46667	1.5	1.55	1.51667	1.5
	7			0.55	0.666667	1.06667	1.3	1.5	1.36667	1.53333	1.53333	1.53333	1.53333	1.56667	1.55	1.46667	1.55	1.51667	1.5	1.51667	1.66667	1.54074	0.0211549	-0.329419	-0.240183	-0.0408781	0.000134052
	8				0.333333	0.766667	1.1	1.4	1.33333	1.5	1.53333	1.53333	1.56667	1.55	1.48333	1.46667	1.48333	1.5	1.48333	1.58333	1.66667	1.53148	0.0219505	-0.351881	-0.244059	-0.0762053	3.35325e-05
	9					0.7	0.9	1.2	1.2	1.33333	1.46667	1.46667	1.53333	1.5	1.5	1.5	1.5	1.51667	1.46667	1.52667	1.6	1.51593	0.01232	-0.354925	-0.228464	-0.0733741	5.32903e-06
	10						0.666667	0.9	1	1.13333	1.26667	1.3	1.43333	1.41667	1.36667	1.41667	1.43333	1.45	1.43333	1.53333	1.56667	1.45	0.0218502	-0.351284	-0.216216	-0.0969261	7.01897e-05
	11						0.45	0.733333	0.8	0.966667	1.03333	1.13333	1.26667	1.26667	1.3	1.35	1.36667	1.38333	1.36667	1.46667	1.5	1.40556	0.0261905	-0.336828	-0.209375	-0.10797	0.000541122
	12								0.6	0.766667	0.866667	0.866667	1.13333	1.08333	1.11667	1.21667	1.23333	1.25	1.25	1.4	1.38333	1.28889	0.0329609	-0.339031	-0.208191	-0.125521	0.00161781
	13								0.45	0.6	0.633333	0.733333	0.933333	0.9	1	1.06667	1.08333	1.1	1.13333	1.28333	1.26667	1.19583	0.0463356	-0.344749	-0.224324	-0.133741	0.00288428
	14										0.466667	0.6	0.766667	0.75	0.766667	0.9	0.95	0.95	1	1.11667	1.11667	1.04583	0.04215	-0.341207	-0.208202	-0.151147	0.00451096
	15										0.4	0.366667	0.5	0.566667	0.6	0.75	0.816667	0.8	0.883333	1	0.883333	0.891667	0.0411074	-0.36811	-0.201493	-0.155881	0.0313861
	16											0.3	0.4	0.4	0.483333	0.583333	0.633333	0.666667	0.7	0.816667	0.8	0.745833	0.0368776	-0.348301	-0.178899	-0.173777	0.0228662
	17												0.3	0.316667	0.366667	0.416667	0.466667	0.483333	0.583333	0.666667	0.633333	0.627778	0.0209718	-0.312024	-0.158287	-0.206232	0.0236074
	18													0.2	0.325	0.316667	0.316667	0.366667	0.466667	0.6	0.533333	0.491667	0.0333333	-0.321839	-0.157143	-0.23621	0.0742553
	19															0.275	0.325	0.25	0.383333	0.425	0.416667
	20
20Plants	1
	2
	3
	4
	5				0.2	1.16667
	6				1.4	1.03333	1.23333	1.36667	1.2	1.23333	1.23333	1.33333	1.43333	1.38333	1.23333	1.35		1.325
0.00115942	7				0.666667	0.9	1.1	1.3	1.2	1.23333	1.23333	1.4	1.43333	1.31667	1.28333	1.36667	1.28333	1.25	1.28333	1.26667	1.28333	1.30741	0.021847	-0.430973	-0.151442	-0.0248619	0.0022742
5.7971e-05	8				0.233333	0.7	0.966667	1.16667	1.13333	1.16667	1.2	1.36667	1.43333	1.25	1.21667	1.35	1.26667	1.23333	1.21667	1.31667	1.26667	1.28333	0.0238953	-0.456897	-0.162031	-0.00885637	0.00990197
	9					0.5	0.766667	0.966667	1	1.06667	1.16667	1.3	1.36667	1.23333	1.2	1.33333	1.25	1.26667	1.2	1.3	1.26667	1.26852	0.0189306	-0.460205	-0.163205	-0.0539074	0.00625423
	10						0.6	0.733333	0.833333	0.933333	1.03333	1.2	1.26667	1.2	1.15	1.28333	1.2	1.23333	1.2	1.25	1.25	1.22593	0.0147641	-0.451533	-0.154534	-0.0567298	0.000716932
0.00316775	11						0.4	0.6	0.633333	0.8	0.866667	1.06667	1.13333	1.1	1.1	1.18333	1.16667	1.15	1.16667	1.21667	1.18333	1.17778	0.0136083	-0.444299	-0.162055	-0.0776623	0.00852008
0.000158387	12								0.433333	0.633333	0.7	0.833333	0.9	0.933333	0.983333	1.1	1.06667	1.08333	1.08333	1.18333	1.11667	1.10556	0.017033	-0.433048	-0.142241	-0.0928083	0.00864619
	13									0.433333	0.533333	0.7	0.766667	0.783333	0.866667	0.933333	0.933333	0.966667	1.01667	1.03333	1.03333	1.0125	0.0157747	-0.445205	-0.15331	-0.0881513	0.0206387
	14										0.333333	0.633333	0.6	0.65	0.733333	0.833333	0.816667	0.866667	0.933333	0.95	0.933333	0.920833	0.018478	-0.419948	-0.119522	-0.0880065	0.0117787
	15											0.433333	0.5	0.5	0.533333	0.7	0.683333	0.7	0.8	0.8	0.8	0.775	0.025	-0.450787	-0.130841	-0.0893689	0.0440353
0.00194742	16												0.333333	0.383333	0.45	0.533333	0.55	0.566667	0.7	0.65	0.65	0.641667	0.0276385	-0.43932	-0.139665	-0.0907153	0.0345593
9.7371e-05	17												0.25	0.266667	0.35	0.4	0.433333	0.45	0.533333	0.533333	0.533333	0.5125	0	-0.438356	-0.183628	-0.0825017	0.0204714
	18													0.3	0.275	0.3	0.3	0.366667	0.466667	0.416667	0.45	0.425	0.0127294	-0.413793	-0.135593	-0.112516	0.111731
	19														0.225	0.3	0.3		0.383333
	20
